# Supplementary material for: Reusable Plastic Crates (RPCs) for Fresh Produce (Case Study on Cauliflowers): Sustainable Packaging but Potential Salmonella Survival and Risk of Cross-Contamination
Source: Foods. 2021 Jun 1;10(6):1254. doi: 10.3390/foods10061254 (PMC8228333; doi:10.3390/foods10061254)
Supplement: Supplementary file 1 [file foods-10-01254-s001.zip]

Archive with 1 entries (1 files):
- foods-1232826-supplementary.pdf
